# Supplementary material for: MiR-1-3p Suppresses Colorectal Cancer Cell Proliferation and Metastasis by Inhibiting YWHAZ-Mediated Epithelial–Mesenchymal Transition
Source: Front Oncol. 2021 Feb 26;11:634596. doi: 10.3389/fonc.2021.634596 (PMC7952857; doi:10.3389/fonc.2021.634596)
Supplement: Supplementary Table 1 — The expression data from GSE29760. [file Table_1.xlsx]

## Sheet: GSE29760_series_matrix
!Sample_description	Gene Symbol	HCT116-cont	HCT116-miR-1
ID_REF	Gene Symbol	GSM737632	GSM737633
25737	A1BG	12.8	14.5
43909	A1BG	2.41	2.4
33162	A1CF	8.88	8.73
26019	A2BP1	2	3.05
40200	A2BP1	2.18	3
13145	A2LD1	168	295
7999	A2M	2.1	2.2
16489	A2ML1	225	182
11387	A3GALT2	2.15	2.22
15152	A4GALT	219	219
688	A4GNT	2.29	2.54
17518	AAAS	701	636
16463	AACS	527	435
22735	AADAC	177	150
14495	AADACL1	803	903
28611	AADACL2	1.81	1.79
25728	AADAT	388	388
8649	AAK1	17.2	20.7
35341	AAK1	4.15	2.16
30519	AAMP	2710	3340
9753	AANAT	90.3	92.7
37207	AARS	899	923
42119	AARS2	675	866
25176	AARSD1	2010	1950
30665	AARSD1	10.2	15.2
1014	AASDH	498	557
3837	AASDH	2.21	2.32
34241	AASDH	170	200
242	AASDHPPT	5430	5220
22399	AASDHPPT	2370	2830
41126	AASDHPPT	1860	2530
37946	AASS	39.4	50.3
28225	AATF	4290	3930
39183	AATF	4110	3910
8149	AATK	770	986
12498	AATK	125	130
24900	AATK	63.7	69.3
3870	ABAT	207	206
40292	ABAT	18.7	13.9
7943	ABCA1	15.1	11.3
19722	ABCA1	1.99	1.9
30246	ABCA1	1.91	3.21
6337	ABCA10	13.4	23.1
31819	ABCA11P	104	108
19503	ABCA12	24	22.5
22587	ABCA13	1.79	1.76
3138	ABCA17P	56.1	52.2
3799	ABCA2	146	125
33921	ABCA3	195	152
19462	ABCA4	5.68	6.06
20483	ABCA5	260	243
24098	ABCA5	74.8	71
9064	ABCA6	2.06	2.17
10376	ABCA6	3.89	2.11
19483	ABCA7	396	363
26600	ABCA8	1.91	2.62
11705	ABCA9	2	2.07
2080	ABCB1	13.8	19
3794	ABCB1	12	15.6
8466	ABCB1	11.1	19.9
8518	ABCB1	17.4	18
24524	ABCB1	13.7	19.1
28025	ABCB1	11.8	17
30537	ABCB1	12.1	13.2
35207	ABCB1	16.3	19.2
35597	ABCB1	16.4	19.1
41234	ABCB1	18.7	23.3
7684	ABCB10	43.4	34.9
19198	ABCB10	115	120
31496	ABCB10	81	86.1
35195	ABCB10	815	848
3356	ABCB11	2.27	2.37
17566	ABCB4	1.8	1.78
33409	ABCB5	2.25	2.29
14640	ABCB6	617	589
34894	ABCB6	2590	2430
993	ABCB7	1110	1040
5142	ABCB8	50.4	40.1
15447	ABCB9	57.1	37.1
18841	ABCB9	20.6	19.1
7002	ABCC1	336	305
8465	ABCC10	271	233
34224	ABCC11	4.8	2.06
2844	ABCC12	2.29	2.38
22667	ABCC13	1.76	1.72
26613	ABCC13	2.02	1.99
31251	ABCC13	1.88	2.96
19620	ABCC2	702	596
32670	ABCC2	993	805
21191	ABCC3	521	204
4804	ABCC4	2.21	3.15
16982	ABCC4	35.5	35.1
22013	ABCC4	38.4	32
34263	ABCC5	930	619
44639	ABCC5	28.4	15.6
20524	ABCC6	194	122
30323	ABCC6	22	22.2
42251	ABCC6	21.7	19.9
3515	ABCC8	11.9	3.96
2392	ABCC9	2.25	2.32
34109	ABCC9	2.14	2.19
38379	ABCC9	2.18	2.29
39582	ABCD1	49.4	60.1
8849	ABCD2	2.08	2.17
5868	ABCD3	36.9	78.7
13496	ABCD3	366	358
44417	ABCD4	731	723
25169	ABCE1	949	845
33138	ABCE1	320	397
26594	ABCF1	4100	4270
7275	ABCF2	1700	1880
29266	ABCF2	449	548
40491	ABCF3	1400	1330
12414	ABCG1	13.2	8.33
27030	ABCG2	382	255
25555	ABCG4	241	285
24490	ABCG5	4.37	11.4
7283	ABCG8	2.18	2.3
12959	ABHD1	41.8	43.3
20990	ABHD1	2.49	1.9
8984	ABHD10	700	764
15647	ABHD10	1.97	1.95
24956	ABHD10	6420	5550
3581	ABHD11	7440	6910
4744	ABHD11	733	678
40270	ABHD11	643	567
4226	ABHD12	385	349
22264	ABHD12	702	593
33337	ABHD12B	2.17	2.23
1228	ABHD13	149	204
4319	ABHD13	24.6	28.5
18642	ABHD13	15.8	20.7
14822	ABHD14A	375	284
15787	ABHD14B	654	660
15800	ABHD14B	70.1	81.3
23977	ABHD2	31.1	19.8
26690	ABHD2	34.6	24.8
28873	ABHD2	102	68
37818	ABHD2	2.12	2.66
39926	ABHD2	43.8	39.6
20826	ABHD3	624	501
36484	ABHD4	191	213
7689	ABHD5	999	965
2057	ABHD6	1430	1220
8450	ABHD7	95.5	60
30341	ABHD8	39.5	50
6881	ABHD9	1100	1000
19980	ABI1	180	174
41259	ABI1	1620	1760
20060	ABI2	1160	1310
37094	ABI2	326	234
19492	ABI3	19.5	14.6
21217	ABI3BP	1.75	1.7
37659	ABI3BP	2.44	2.47
6798	ABL1	21.7	25.6
9658	ABL1	14.2	19.2
11537	ABL1	19.5	21.1
18091	ABL1	16.2	14.4
20180	ABL1	21.1	19.8
20861	ABL1	716	753
21474	ABL1	16	20.2
25009	ABL1	30.2	32.7
27301	ABL1	16.7	22
29212	ABL1	24.9	23.1
33911	ABL1	20.4	22.3
34708	ABL1	16.6	13.6
44600	ABL1	15.9	19
44928	ABL1	20.5	22
9585	ABL2	247	371
25662	ABL2	281	255
37871	ABL2	2.14	4.89
34208	ABLIM1	15600	12300
25506	ABLIM2	190	193
4806	ABLIM3	58.4	58.2
37391	ABLIM3	592	384
15724	ABO	2.02	2.04
6467	ABP1	8.21	8.41
15963	ABR	5770	4990
20263	ABRA	1.77	1.71
13038	ABT1	518	382
23649	ABTB1	36.2	40.5
40129	ABTB1	198	206
17008	ABTB2	575	530
29015	ACAA1	1900	1910
32718	ACAA1	632	614
10462	ACAA2	424	407
2221	ACACA	52.7	75.2
28234	ACACA	134	158
44991	ACACB	18.2	12.3
15626	ACAD10	53	39.8
29156	ACAD10	533	493
39985	ACAD10	2.34	4.21
39943	ACAD11	49.5	72.7
12380	ACAD8	234	209
13733	ACAD8	170	144
2578	ACAD9	8630	7650
6627	ACAD9	885	736
34864	ACADL	2.26	2.34
16702	ACADM	831	1000
19476	ACADS	63.5	59.6
13121	ACADSB	164	202
30845	ACADSB	77.5	94.2
40059	ACADSB	491	599
9422	ACADVL	11100	12000
13159	ACAN	2.93	3.86
23683	ACAP1	29.5	38.5
44759	ACAP1	2.69	2.38
16544	ACAP2	223	194
43196	ACAP2	599	724
7047	ACAP3	60.9	55.1
21495	ACAP3	69.5	66.1
43754	ACAP3	23.4	24.2
44488	ACAP3	11.9	10.3
16894	ACAT1	957	938
22277	ACAT1	11700	11600
27015	ACAT2	627	686
40128	ACAT2	4990	5690
8597	ACBD3	2010	2180
16448	ACBD3	286	310
28603	ACBD4	43.3	47.3
39680	ACBD4	1880	2100
9670	ACBD5	1120	1440
31368	ACBD5	16.6	18.4
33277	ACBD6	6940	5810
31968	ACBD7	443	433
4644	ACCN1	12.5	11
31455	ACCN2	2980	2120
31565	ACCN3	5.68	7.79
11503	ACCN4	7.25	6.67
44746	ACCN5	2.58	2.43
9741	ACCS	90.8	87.5
11973	ACD	1180	1060
8990	ACE	15.3	18.6
34611	ACE2	5.96	2.3
43104	ACER1	24.8	17.2
16280	ACER3	173	187
37063	ACER3	44.3	68.8
39238	ACER3	26.1	29.1
9922	ACHE	73.8	84.7
4424	ACIN1	467	532
5445	ACLY	1380	1930
40761	ACMSD	5.07	2.75
25376	ACN9	2380	3130
7311	ACO1	3470	3340
24917	ACO1	716	744
22250	ACO2	12100	11600
37312	ACO2	4880	4130
8533	ACOT1	2.76	5.11
7377	ACOT11	2.25	4.09
17261	ACOT11	2690	1880
24502	ACOT11	47.6	37.5
42079	ACOT12	4.77	2.48
37388	ACOT2	2.09	2.26
39416	ACOT2	2.15	2.9
7071	ACOT4	2.1	2.24
15256	ACOT7	3620	3000
18957	ACOT8	291	273
5960	ACOT9	6700	9020
12399	ACOT9	1500	1850
7906	ACOX1	1370	1350
27590	ACOX1	3.11	1.96
38723	ACOX1	608	663
9892	ACOX2	720	492
411	ACOX3	282	223
37049	ACOX3	268	218
29157	ACOXL	8.57	5.11
313	ACP1	3320	2550
40468	ACP1	2.58	2.54
10458	ACP2	105	96.4
31025	ACP2	30.8	31.3
10450	ACP5	7.63	5.76
41854	ACP6	222	199
7812	ACPL2	1020	574
4788	ACPP	2.16	2.32
40005	ACPP	2.2	2.35
615	ACPT	24.5	15.8
28209	ACR	71.5	64.1
41059	ACR	32.1	33.9
3843	ACRBP	2.2	2.64
35559	ACRC	171	160
9239	ACRV1	2.09	2.19
22722	ACSBG1	16.3	34.4
40457	ACSBG1	2.18	2.26
21402	ACSBG2	15.4	8.91
11999	ACSF2	326	210
17080	ACSF3	1380	1160
18782	ACSF3	558	519
19066	ACSL1	255	242
11380	ACSL3	554	640
40635	ACSL3	791	955
32379	ACSL4	379	408
37439	ACSL5	455	467
2112	ACSL6	2.6	2.48
11773	ACSL6	1.91	1.96
38631	ACSL6	13.6	12
7545	ACSM1	2.22	2.34
14591	ACSM2A	9.73	6.57
39146	ACSM2A	66.9	2.33
27021	ACSM2B	4.39	6.82
27342	ACSM3	84.5	101
1158	ACSM5	43.9	2.43
11220	ACSM5	2.25	2.22
22445	ACSM5	1.98	1.91
16300	ACSS1	3.63	3.28
17614	ACSS1	1.96	1.84
40985	ACSS1	2.58	2.56
14594	ACSS2	323	499
24389	ACSS2	422	436
11531	ACSS3	1.98	2.58
14272	ACTA1	30.6	42
10395	ACTA2	147	106
3247	ACTB	15400	12400
9354	ACTB	55100	60700
15555	ACTB	15600	12300
16875	ACTB	15200	13400
21324	ACTB	111000	104000
23307	ACTB	26900	28200
23694	ACTB	15600	12400
24961	ACTB	15300	13200
25352	ACTB	15400	12300
30361	ACTB	15500	12400
33340	ACTB	15200	12300
36911	ACTB	14800	12000
38813	ACTB	15200	12100
34631	ACTBL2	808	682
26117	ACTC1	39.2	40
33620	ACTC1	3400	3440
35128	ACTG1	74400	81800
37321	ACTG1	125000	137000
41829	ACTG1	51200	54200
5935	ACTG2	7.24	2.44
23180	ACTL6A	4850	4670
6446	ACTL6B	41.6	36.6
13966	ACTL7A	5.33	2.91
21056	ACTL7B	8.97	7.51
6213	ACTL8	49.3	33.8
6658	ACTN1	2260	1930
9298	ACTN1	2650	2080
28310	ACTN2	2.08	5.51
11645	ACTN3	82.1	77.7
2990	ACTN4	599	525
8707	ACTN4	2120	1600
29132	ACTR10	3090	2840
31549	ACTR10	4000	3840
12437	ACTR1A	523	695
14810	ACTR1A	1060	1190
36156	ACTR1A	3710	5620
21081	ACTR1B	497	499
16673	ACTR2	1410	1490
41273	ACTR2	42.7	55.5
31069	ACTR3	1730	1730
37925	ACTR3	2230	2460
39599	ACTR3	7250	7450
11974	ACTR3B	164	186
30728	ACTR3B	2550	2710
9912	ACTR5	544	541
20235	ACTR6	3100	3350
31874	ACTR8	182	162
42923	ACTR8	376	423
15110	ACTRT1	1.92	1.95
24419	ACTRT2	6.14	26.7
6853	ACVR1	244	250
13418	ACVR1B	5.09	3.72
30191	ACVR1B	183	206
27197	ACVR1C	8.07	6.27
29782	ACVR1C	18.7	11
43005	ACVR2A	44.8	43.8
17056	ACVR2B	1820	1970
22524	ACVR2B	77.7	82.2
32737	ACVR2B	434	402
276	ACVRL1	3.42	2.34
37055	ACVRL1	47.4	29.8
6418	ACY1	1160	1380
38473	ACY3	7.65	4.46
6244	ACYP1	3830	4680
9000	ACYP2	241	287
16913	ACYP2	250	259
20472	ACYP2	303	315
36814	ACYP2	470	516
42521	ADA	6390	6580
42204	ADAD1	2.37	4.88
22511	ADAD2	11.9	15.5
9117	ADAL	249	288
33495	ADAL	21.8	22
41720	ADAL	20.7	26.3
3296	ADAM10	209	222
13909	ADAM11	85.1	51.7
39117	ADAM11	53.3	88.7
22201	ADAM12	1.89	1.83
38960	ADAM12	22	16.4
30888	ADAM15	621	519
5998	ADAM17	369	405
15962	ADAM17	1290	1430
23376	ADAM18	2.01	1.93
21047	ADAM19	1610	1390
27257	ADAM19	14.9	14.2
19412	ADAM2	1.78	1.72
44527	ADAM20	2.29	2.49
548	ADAM21	97.6	61.2
21633	ADAM22	165	193
34055	ADAM22	1.96	2.05
40471	ADAM22	36.8	36.8
42863	ADAM23	2.62	2.53
10723	ADAM28	2.02	2.1
19798	ADAM28	1.91	1.91
37513	ADAM29	2.26	4.29
7292	ADAM30	2.26	2.37
31752	ADAM32	9.37	6.01
15062	ADAM33	30.8	34.7
18360	ADAM33	39.2	25
8574	ADAM5P	2.24	2.34
3615	ADAM6	7.92	9.61
25487	ADAM6	1.85	1.85
36745	ADAM7	3.47	5.92
12310	ADAM8	224	329
32728	ADAM9	100	72.7
35270	ADAM9	911	817
13798	ADAMDEC1	4.54	2.36
19424	ADAMTS1	1.75	1.69
19626	ADAMTS1	1.9	2.54
15336	ADAMTS10	4.52	5.75
2166	ADAMTS12	2.34	2.39
19848	ADAMTS12	1.75	1.69
4470	ADAMTS13	529	576
27064	ADAMTS13	15.2	16.1
30059	ADAMTS13	54.3	69.9
29292	ADAMTS14	16.2	16.5
29486	ADAMTS14	550	472
22936	ADAMTS15	2.99	1.83
12868	ADAMTS16	8.25	4.82
22490	ADAMTS16	3.37	2.93
14019	ADAMTS17	4.83	7.56
4378	ADAMTS18	2.23	2.35
37451	ADAMTS18	2.1	2.23
33590	ADAMTS19	2.19	2.25
11686	ADAMTS2	14.9	8.55
11860	ADAMTS2	37.5	21.3
43557	ADAMTS2	8.19	6.7
26627	ADAMTS20	4.37	1.86
43492	ADAMTS20	2.33	2.39
21817	ADAMTS3	1.77	1.72
25729	ADAMTS3	1.79	1.75
21793	ADAMTS4	1.77	10.5
43360	ADAMTS4	2.73	2.5
34728	ADAMTS5	2	6.33
26316	ADAMTS6	1.77	1.73
33198	ADAMTS6	1.94	2
10441	ADAMTS7	28000	27600
12962	ADAMTS7	1.87	2.62
41349	ADAMTS7	101	82
33353	ADAMTS8	3.15	2.07
25640	ADAMTS9	1.77	1.73
26617	ADAMTS9	1.99	1.96
33827	ADAMTS9	2.03	4.58
8442	ADAMTSL1	10.3	9.68
9429	ADAMTSL1	3.71	3.86
11507	ADAMTSL1	1.91	3.66
37134	ADAMTSL1	5.83	7.01
26299	ADAMTSL2	11	12.2
37791	ADAMTSL3	3.53	2.25
41658	ADAMTSL3	2.64	2.53
42234	ADAMTSL3	2.23	2.35
1759	ADAMTSL4	2.69	47.6
16315	ADAMTSL4	59.9	57.4
20685	ADAMTSL4	1.78	2.4
23638	ADAMTSL4	1.97	1.91
22293	ADAMTSL5	18.6	12.4
32909	ADAMTSL5	115	115
36953	ADAMTSL5	28	29
27371	ADAP1	126	70.7
2444	ADAP2	821	919
35752	ADAP2	2650	2440
23083	ADAR	88.7	71.2
28758	ADAR	4920	2640
4363	ADARB1	463	365
17298	ADARB1	7.11	4.65
41196	ADARB1	4.66	8.77
2906	ADARB2	2.23	2.35
3113	ADAT1	155	130
14961	ADAT1	59.7	54.4
37805	ADAT2	505	850
41355	ADAT2	408	412
28567	ADAT3	119	124
1334	ADC	225	207
9138	ADC	62.6	38.6
27434	ADCK1	44.7	38.8
4964	ADCK2	86.4	93.3
40338	ADCK2	823	872
15770	ADCK4	59.5	52.5
33527	ADCK4	2.01	2.05
31898	ADCK5	751	678
29256	ADCY1	2.03	2.02
44051	ADCY1	2.71	2.51
789	ADCY10	2.32	2.36
27440	ADCY2	1.86	2
37022	ADCY2	2.1	3.13
33535	ADCY3	5080	4840
13851	ADCY4	2.47	5.88
9928	ADCY5	2.13	2.23
13228	ADCY5	1.9	1.94
19088	ADCY6	150	146
5190	ADCY7	276	198
21771	ADCY7	134	119
21668	ADCY8	1.89	1.89
21127	ADCY9	12.5	13.5
38815	ADCY9	273	217
41072	ADCYAP1	2.57	2.56
43540	ADCYAP1	2.69	2.53
18840	ADCYAP1R1	7.32	8.89
8071	ADD1	89.5	77.9
9120	ADD1	6.09	7.56
17938	ADD1	108	103
18803	ADD1	6840	5950
25383	ADD2	1.77	1.72
25806	ADD2	1.77	1.72
39895	ADD2	6.07	7.45
22871	ADD3	139	113
43721	ADD3	1070	871
41052	ADFP	262	262
1911	ADH1A	2.35	2.4
39356	ADH1A	2.51	6.07
44767	ADH1C	9.38	10.4
38302	ADH4	2.13	2.46
8004	ADH5	837	629
11525	ADH5	3290	3200
12866	ADH5	641	422
34469	ADH5P4	2200	2260
27628	ADH6	2.07	2.5
35553	ADH6	2.22	2.29
43200	ADH7	2.67	2.54
28153	ADHFE1	17.2	23
2846	ADI1	621	648
27095	ADI1	695	708
29559	ADI1	1830	1770
23868	ADIG	1.82	1.8
8809	ADIPOQ	2.08	2.18
17404	ADIPOQ	1.85	1.85
17721	ADIPOQ	1.77	1.73
19153	ADIPOQ	1.8	1.75
19711	ADIPOQ	1.9	1.9
21588	ADIPOQ	1.93	1.9
29842	ADIPOQ	3.27	3.72
32866	ADIPOQ	1.92	1.99
36194	ADIPOQ	4.17	5.04
43106	ADIPOQ	2.71	2.52
21659	ADIPOR1	2420	2100
6431	ADIPOR2	2110	2430
29240	ADIPOR2	76.4	86.9
37044	ADK	1920	2230
2994	ADM	8710	12800
4472	ADM	7970	12900
12064	ADM	9020	13200
16040	ADM	9400	13200
22621	ADM	9070	13000
28860	ADM	9130	13900
30114	ADM	9120	13000
30561	ADM	9350	13500
38007	ADM	8590	13000
39901	ADM	8210	12800
35645	ADM2	4.49	8.24
13574	ADNP	1280	875
44998	ADNP	2970	2920
19440	ADNP2	912	1040
34501	ADO	139	145
17727	ADORA1	19.1	18.7
21717	ADORA2A	91.4	98.4
38674	ADORA2A	20.5	30
8960	ADORA2B	8060	7160
41	ADORA3	2.45	2.38
40630	ADORA3	2.19	2.21
41204	ADPGK	546	321
44379	ADPRH	7.43	5.01
41747	ADPRHL1	288	329
44169	ADPRHL1	2390	2360
44400	ADPRHL2	1100	990
24108	ADRA1A	1.76	1.7
7708	ADRA1B	2.16	2.27
9198	ADRA1B	2.03	2.15
38386	ADRA1D	232	263
43700	ADRA2A	4.44	3.46
39524	ADRA2B	9.39	8.64
22460	ADRA2C	7730	7790
38327	ADRB1	2.36	6.1
154	ADRB2	81.4	93.4
5358	ADRB2	77.4	81.3
8425	ADRB2	76.5	93
9039	ADRB2	81	83.6
23947	ADRB2	87.6	92
29593	ADRB2	77.9	86.9
34126	ADRB2	87.7	86.7
34180	ADRB2	85.7	92.6
35986	ADRB2	76.8	83.2
41667	ADRB2	75.2	80.8
19285	ADRB3	18.4	9.35
12011	ADRBK1	216	237
3316	ADRBK2	23.7	22.7
18711	ADRBK2	169	194
4581	ADRM1	2130	2310
7980	ADRM1	2970	3250
8174	ADSL	2960	3170
25870	ADSS	311	325
31832	ADSS	2780	2090
41879	ADSSL1	402	322
7826	AEBP1	2.12	2.19
31139	AEBP1	1.98	1.98
5633	AEBP2	1750	1850
21629	AEBP2	183	240
2639	AEN	531	614
9009	AES	7270	5860
17360	AES	268	226
24518	AES	484	445
31346	AFAP1	36.8	23.5
9924	AFAP1L1	269	199
14868	AFAP1L1	12.2	17.6
24802	AFAP1L2	1.82	1.81
35058	AFAP1L2	7.49	2.65
20991	AFARP1	500	485
532	AFF1	39.1	29.2
34341	AFF1	22.6	21.3
37012	AFF1	159	160
44354	AFF2	2.29	2.33
33611	AFF3	4.72	4.58
36475	AFF3	2.36	2.44
12621	AFF4	302	252
26282	AFF4	27.9	45
30264	AFF4	28.8	22.2
31289	AFF4	44.6	65.2
40695	AFF4	20.9	21.7
11291	AFG3L1	1420	1230
30351	AFG3L1	4660	4190
17175	AFG3L2	795	719
20140	AFG3L2	936	888
20772	AFM	1.78	1.71
12850	AFMID	253	262
16839	AFP	1.95	1.92
15790	AFTPH	523	443
23125	AFTPH	771	682
28725	AFTPH	677	578
35890	AGA	149	106
22206	AGAP1	674	720
29342	AGAP1	1160	1150
15333	AGAP10	22.3	23.2
10166	AGAP2	1400	1050
16149	AGAP3	48900	47300
17863	AGAP3	4120	3980
18733	AGAP3	559	528
18558	AGAP7	162	171
30332	AGAP7	84.3	79
32235	AGAP7	95.4	84.1
33538	AGAP7	164	142
38153	AGAP7	116	113
16727	AGAP8	340	329
31189	AGAP8	120	125
44951	AGBL1	2.3	2.29
44489	AGBL2	2.59	2.44
16336	AGBL3	286	337
25360	AGBL3	2.33	1.76
26709	AGBL4	1.93	1.9
32795	AGBL4	1.96	2.05
21460	AGBL5	1270	1380
22361	AGBL5	349	245
29612	AGBL5	180	169
7695	AGER	110	137
19038	AGFG1	2740	2780
41970	AGFG2	14.5	10.7
44422	AGFG2	299	357
1984	AGGF1	212	303
16206	AGGF1	560	577
23067	AGGF1	96.5	132
23074	AGK	25.2	5.39
42796	AGK	213	217
35429	AGL	976	807
747	AGMAT	2.66	2.45
6471	AGMAT	2.14	2.26
31675	AGPAT1	2650	2630
723	AGPAT2	570	459
1461	AGPAT3	709	541
12528	AGPAT3	81.3	65.7
42041	AGPAT3	1620	1210
24564	AGPAT4	270	193
34778	AGPAT4	331	353
35777	AGPAT4	2.06	2.19
14136	AGPAT5	1380	1350
19928	AGPAT5	1800	2050
22216	AGPAT6	514	456
38242	AGPAT6	274	262
18391	AGPAT9	1520	1420
5329	AGPS	384	342
5388	AGPS	924	1050
41286	AGPS	801	968
12958	AGR2	1.87	1.9
24317	AGR3	2.4	1.93
9475	AGRN	185	162
10648	AGRN	30.6	39.6
17995	AGRN	394	358
21543	AGRP	9.34	10.7
3673	AGT	2.21	2.35
10928	AGT	1.95	2.03
12755	AGT	2.03	4.14
20439	AGT	1.75	2.63
23697	AGT	1.81	1.79
26777	AGT	2.06	4.19
31806	AGT	2.11	2.15
34127	AGT	2.25	2.06
41470	AGT	2.21	7
43281	AGT	2.7	3.31
5807	AGTPBP1	272	291
34169	AGTPBP1	3.94	7.37
26652	AGTR1	10.2	8.55
36904	AGTR1	2.36	2.44
3735	AGTR2	2.53	2.44
4403	AGTRAP	140	120
4090	AGXT	2.2	2.3
27707	AGXT	1.93	2
27772	AGXT2	1.82	1.82
37543	AGXT2	2.09	2.24
5434	AGXT2L1	2.43	2.44
14372	AGXT2L2	190	172
303	AHCTF1	1410	1320
27173	AHCTF1	1990	2360
39085	AHCTF1	235	255
12390	AHCY	55100	46600
34316	AHCY	2660	2200
19697	AHCYL1	601	466
43301	AHCYL1	4910	3980
11180	AHCYL2	84	95.6
25349	AHCYL2	496	518
34249	AHDC1	6.45	13.2
41210	AHDC1	398	391
6994	AHI1	121	127
14201	AHI1	663	720
16837	AHI1	59.1	63.3
35710	AHI1	274	238
7458	AHNAK	8180	9460
17428	AHNAK	32.9	38.3
19287	AHNAK	200	204
30718	AHNAK	1600	1860
35241	AHNAK	278	280
13985	AHNAK2	18.7	21.3
22040	AHNAK2	128	132
31339	AHNAK2	441	445
36206	AHR	620	659
7781	AHRR	116	128
16561	AHRR	112	144
28473	AHSA1	6010	6890
27581	AHSA2	1320	1710
1975	AHSG	22.2	11.3
11453	AHSG	72.8	30.1
11845	AICDA	1.91	1.97
18797	AIDA	126	173
33812	AIDA	59.4	77.4
32651	AIF1	2.19	2.79
15148	AIF1L	5550	3550
18050	AIF1L	1080	628
36886	AIFM1	6560	7580
30501	AIFM2	3020	3290
40303	AIFM2	2600	1980
11736	AIFM3	47.2	37.6
43680	AIG1	1620	974
43282	AIM1	254	150
9420	AIM1L	15.9	12.9
33826	AIM1L	468	320
37355	AIM1L	53.7	40
2513	AIM2	2.37	2.41
12727	AIP	1610	1490
23037	AIP	1480	1340
12047	AIPL1	2	2.07
25292	AIPL1	1.76	2.5
12671	AIRE	15.3	12.1
14874	AIRE	14.9	17.8
28713	AJAP1	1.86	1.89
4750	AK1	170	172
15274	AK1	2260	1910
10410	AK2	1760	1850
17621	AK2	8670	9750
36046	AK2	3580	4170
40149	AK2	3290	4080
10934	AK2P2	5480	4400
4155	AK3	178	234
20967	AK3L1	4830	4340
24522	AK3L1	234	227
38338	AK5	33.6	32.9
44325	AK5	2.51	2.42
39717	AK7	13.2	13
22089	AKAP1	9450	9960
42057	AKAP10	242	245
8038	AKAP11	1180	713
32297	AKAP11	11.8	9.88
33326	AKAP12	2610	3250
33989	AKAP12	10600	15300
38735	AKAP12	19500	27900
20231	AKAP13	218	215
22419	AKAP13	8.67	10.9
27410	AKAP13	674	606
38525	AKAP13	943	985
17179	AKAP14	1.95	3.5
42976	AKAP2	52	52.5
6123	AKAP3	7.66	11.3
24621	AKAP4	1.77	1.72
7878	AKAP5	2.15	2.26
35868	AKAP6	7.73	12.9
40386	AKAP6	2.56	2.56
8478	AKAP7	237	179
15097	AKAP8	4580	4390
29804	AKAP8L	17.4	23.8
43530	AKAP8L	1510	1720
5259	AKAP9	2.42	3.75
18332	AKAP9	1690	1750
3180	AKIRIN1	396	545
13899	AKIRIN1	68.3	70.4
12689	AKIRIN2	2130	2480
41011	AKIRIN2	201	254
8277	AKNA	2.02	2.15
29984	AKNA	16.4	8.92
14362	AKR1A1	882	910
28919	AKR1A1	4090	4130
37569	AKR1B1	2240	1650
14611	AKR1B10	121	135
28237	AKR1B10	124	131
7435	AKR1C1	17.3	14
12968	AKR1C1	12.3	9.61
13845	AKR1C1	10.2	12.3
43430	AKR1C1	8.7	4.93
42774	AKR1C3	43.8	46.1
39439	AKR1C4	2.16	2.23
14295	AKR1CL2	35.1	46.1
9966	AKR1D1	1.99	2.1
30656	AKR1D1	1.86	1.89
24448	AKR7A2	8210	9450
14077	AKR7A3	1790	1640
20820	AKR7L	4870	4950
1573	AKT1	119	107
4099	AKT1	133	113
4669	AKT1	123	114
8267	AKT1	109	101
8872	AKT1	123	107
20377	AKT1	127	108
31859	AKT1	114	106
35220	AKT1	123	93.5
41967	AKT1	124	104
42355	AKT1	121	111
8772	AKT1S1	12.6	15.9
40151	AKT1S1	348	384
4793	AKT2	986	871
10519	AKT2	16100	14900
24910	AKT2	54	54.2
29762	AKT3	2.24	8.18
35469	AKT3	2.2	2.27
38299	AKT3	11.9	14.9
28797	AKTIP	143	137
34086	AKTIP	330	334
22597	AL022344.6	4.16	5.36
17443	ALAD	113	99.5
45122	ALAD	171	200
20364	ALAS1	1020	1160
25434	ALAS1	205	226
11566	ALAS2	7.47	3.7
20221	ALAS2	1.9	1.89
14593	ALB	1.89	1.91
23323	ALB	12.2	6.92
41972	ALB	2.23	2.38
1878	ALCAM	279	344
33446	ALCAM	42.1	37.5
2195	ALDH16A1	467	445
42611	ALDH16A1	1720	1630
34116	ALDH18A1	3730	3160
25940	ALDH1A1	1.95	1.91
8883	ALDH1A2	2.02	2.12
19522	ALDH1A2	1.78	1.75
14220	ALDH1A3	146	133
19299	ALDH1A3	12800	9130
29701	ALDH1B1	423	509
37406	ALDH1B1	538	600
32155	ALDH1L1	2.05	2.08
39837	ALDH1L1	20.4	15.5
24573	ALDH1L2	1.98	3.18
38071	ALDH2	4150	4550
42221	ALDH2	404	435
38107	ALDH3A1	2.31	2.63
34775	ALDH3A2	343	266
3197	ALDH3B1	159	108
24034	ALDH3B1	2.59	1.77
9921	ALDH3B2	11.2	8.03
315	ALDH4A1	1250	1270
21674	ALDH4A1	77.8	108
23676	ALDH4A1	614	734
10481	ALDH5A1	266	141
27562	ALDH5A1	28.5	14.7
31674	ALDH5A1	46.3	26.5
25885	ALDH6A1	332	360
2877	ALDH7A1	39.9	23.1
36599	ALDH7A1	4150	2900
13945	ALDH8A1	13.1	12.2
15489	ALDH8A1	8.32	10.5
13239	ALDH9A1	550	541
37981	ALDOA	60800	63300
40816	ALDOA	31400	30900
36723	ALDOAP2	3890	3880
12846	ALDOB	7.02	5.36
15857	ALDOB	1.81	1.79
14436	ALDOC	312	273
1331	ALG1	1740	1660
17941	ALG1	406	244
27600	ALG1	1310	924
29920	ALG1	232	204
43685	ALG1	631	606
14053	ALG10	177	170
29462	ALG10B	338	409
29985	ALG10B	92	78.5
2559	ALG11	688	614
20612	ALG12	104	110
40663	ALG13	1730	2280
42835	ALG14	602	558
14013	ALG2	606	377
18945	ALG3	672	656
21096	ALG3	5620	6160
3595	ALG5	7150	7270
42812	ALG6	1250	923
25147	ALG8	5710	5820
10259	ALG9	155	143
17905	ALG9	471	405
41472	ALG9	569	484
7357	ALK	2.1	2.22
33954	ALKBH1	320	283
24168	ALKBH2	366	346
38670	ALKBH2	6400	6190
17966	ALKBH3	439	423
1647	ALKBH4	643	655
1822	ALKBH5	1020	947
9303	ALKBH5	65.8	73.2
40742	ALKBH6	258	270
41562	ALKBH7	2090	1920
42498	ALKBH8	58.1	76.6
4179	ALLC	2.19	2.33
10576	ALMS1	158	132
20941	ALMS1	1020	1100
27808	ALMS1P	76.2	65.2
10367	ALOX12	7.27	3.72
19674	ALOX12	4.97	1.69
13855	ALOX12B	23.5	27
32871	ALOX12P2	58.2	54
1496	ALOX15	11.7	14.7
11420	ALOX15	1.92	4.82
20939	ALOX15B	27.9	30.1
35355	ALOX5	158	90.3
32860	ALOX5AP	56.1	23.2
38964	ALOX5AP	2.29	2.38
8743	ALOXE3	15.9	18.5
34714	ALPI	7.45	10.8
29451	ALPK1	288	332
39870	ALPK1	7010	6700
43137	ALPK1	109	113
29165	ALPK2	2.07	4.09
8972	ALPK3	2.52	2.13
23201	ALPL	2.85	3.01
42830	ALPL	2.24	2.32
17352	ALPP	120	118
5477	ALPPL2	5.66	7.55
22424	ALPPL2	422	398
10694	ALS2	67.8	96.6
31317	ALS2	86.3	89.3
38979	ALS2	5.52	10.7
1856	ALS2CL	165	117
27068	ALS2CL	113	94.4
36314	ALS2CR11	2.29	2.37
12659	ALS2CR12	2.09	2.64
18181	ALS2CR4	2040	2200
39261	ALS2CR4	286	226
35702	ALS2CR8	23.8	31.4
36152	ALS2CR8	2.2	2.29
10987	ALX1	1.96	2.05
36614	ALX3	6.8	7.42
14832	ALX4	7.34	9.63
30452	AMAC1	2.01	2.02
13661	AMAC1L2	19.7	19.2
14465	AMACR	106	91.3
14269	AMBN	6.66	4.9
37590	AMBP	2.35	2.43
23235	AMBRA1	1170	1280
38857	AMD1	16600	16500
44825	AMD1	2530	2530
10293	AMDHD1	159	122
44774	AMDHD2	134	154
3409	AMELX	2.22	3.65
4873	AMELY	2.16	2.32
28033	AMFR	1220	1180
42615	AMFR	2320	2060
43292	AMH	121	117
44769	AMHR2	8.4	3.67
7075	AMICA1	3.6	2.24
31677	AMICA1	1.89	1.94
12565	AMIGO1	2.04	2.75
21888	AMIGO1	1.74	1.67
10110	AMIGO2	62.9	43
1392	AMIGO3	34.6	37.5
26399	AMIGO3	64.7	67.7
12099	AMMECR1	5.56	10.3
15368	AMMECR1	248	321
4871	AMMECR1L	2560	2300
6495	AMMECR1L	15.9	13.6
20591	AMN	1440	1420
8658	AMN1	128	102
3080	AMOT	2.23	2.36
3617	AMOT	51	46.4
3070	AMOTL1	520	697
24503	AMOTL1	98.9	127
35802	AMOTL1	17.9	11.3
42819	AMOTL1	14.9	14.8
4825	AMOTL2	6370	8790
11744	AMPD1	1.99	2.05
10683	AMPD2	727	671
3123	AMPD3	1510	2560
4351	AMPD3	512	805
1084	AMPH	2.61	2.46
25074	AMPH	1.93	1.9
37432	AMPH	2.44	2.54
25271	AMT	117	101
33962	AMT	37.7	29.4
41867	AMY1C	49.8	29.1
183	AMY2B	10.4	2.74
34388	AMZ1	1.99	2.06
33406	AMZ2	9480	10600
12005	ANAPC1	6860	7830
16761	ANAPC1	381	486
18038	ANAPC1	6.85	14.3
18721	ANAPC10	1050	1210
23088	ANAPC11	80700	86900
19747	ANAPC13	1380	1500
25571	ANAPC2	106	89.4
19469	ANAPC4	4210	4320
13488	ANAPC5	1800	1890
15337	ANAPC5	14100	16800
4839	ANAPC7	175	176
42680	ANAPC7	99.8	96.2
35861	ANG	1360	1320
31833	ANGEL1	194	199
9649	ANGEL2	2040	1380
16570	ANGEL2	682	577
20912	ANGEL2	33.2	33.4
21485	ANGPT1	1.81	1.78
33232	ANGPT1	2.03	2.09
43227	ANGPT1	2.39	2.42
11932	ANGPT2	1.9	5.34
12263	ANGPT2	1.94	7.46
35494	ANGPT2	2.03	2.13
40954	ANGPT4	7.8	5.52
13892	ANGPTL1	2.29	1.86
20120	ANGPTL1	1.79	1.76
1732	ANGPTL2	13.9	8.77
7328	ANGPTL2	2.6	3.66
3690	ANGPTL3	2.23	2.35
11415	ANGPTL4	784	1130
37089	ANGPTL5	2.24	2.32
17802	ANGPTL6	19.3	20.8
3299	ANGPTL7	2.51	2.49
16525	ANK1	24.9	13.8
42485	ANK1	7.14	4.7
44778	ANK1	2.31	2.32
28395	ANK2	8.97	13.1
22828	ANK3	535	445
30956	ANK3	4.22	2.11
36326	ANK3	3.68	2.26
37271	ANK3	542	372
34370	ANKAR	7.96	8.56
8867	ANKDD1A	862	961
15831	ANKDD1A	5.75	14.7
2282	ANKFN1	2.59	2.48
22592	ANKFY1	131	116
29860	ANKFY1	425	282
21831	ANKH	126	130
23701	ANKH	54.7	64
39635	ANKH	61.2	65.1
8789	ANKHD1	25.2	27.1
30354	ANKHD1	3210	3480
36064	ANKHD1	1670	2380
37879	ANKHD1	642	675
19601	ANKHD1-EIF4EBP3	378	371
3318	ANKIB1	174	103
21628	ANKIB1	28.6	21.5
22022	ANKIB1	117	62.9
3110	ANKK1	23300	24200
30275	ANKLE1	58.8	52.4
28150	ANKLE2	305	204
5559	ANKMY1	21.5	17
25677	ANKMY1	40.2	38
33968	ANKMY1	59.6	40.7
39585	ANKMY2	181	164
6186	ANKRA2	189	237
22933	ANKRA2	166	197
26945	ANKRA2	1220	1570
14242	ANKRD1	1.85	1.86
27034	ANKRD10	3110	2360
37711	ANKRD10	646	383
657	ANKRD11	19.5	20.6
26497	ANKRD11	3440	3650
33110	ANKRD11	5320	5170
35722	ANKRD11	19600	20700
37363	ANKRD11	920	1090
8795	ANKRD12	262	249
31582	ANKRD12	392	349
31788	ANKRD12	33.6	38.2
37446	ANKRD12	89.4	106
10497	ANKRD13A	489	435
40376	ANKRD13A	138	166
22554	ANKRD13B	119	121
1265	ANKRD13C	395	558
27836	ANKRD13D	77.5	71.9
38064	ANKRD13D	127	119
41374	ANKRD16	366	372
16289	ANKRD17	3520	2990
19102	ANKRD17	12.8	15.7
36051	ANKRD17	593	498
16983	ANKRD18A	556	596
34217	ANKRD18A	35.6	28.3
24536	ANKRD19	351	342
24300	ANKRD2	89.4	62.5
25139	ANKRD2	2610	2580
7277	ANKRD20A2	2.14	7.23
13128	ANKRD20A2	155	123
21009	ANKRD20A2	409	326
22646	ANKRD20A2	256	238
32293	ANKRD20A2	15.7	24.6
42094	ANKRD20A2	79.1	68.8
23567	ANKRD22	27.9	16.8
15136	ANKRD23	223	265
26131	ANKRD24	21.4	23.6
29527	ANKRD24	1.9	1.88
3770	ANKRD26	110	117
31803	ANKRD26	64.9	59.9
36769	ANKRD26	13.7	15.1
393	ANKRD26L1	150	129
41748	ANKRD27	1310	1080
16125	ANKRD28	26.1	29
19575	ANKRD28	1030	1260
13247	ANKRD29	104	57.7
3456	ANKRD30A	2.38	2.43
35132	ANKRD31	2.15	2.23
3420	ANKRD32	738	889
32089	ANKRD32	263	287
21170	ANKRD33	80.7	80
19431	ANKRD33B	171	163
15492	ANKRD34A	8.47	5.25
870	ANKRD34B	2.3	2.35
10787	ANKRD35	11.4	6.47
6975	ANKRD36B	1010	905
16160	ANKRD36B	488	370
26100	ANKRD36B	382	334
26126	ANKRD36B	74.4	95.4
32800	ANKRD36B	16.7	14.1
41910	ANKRD36B	260	228
20659	ANKRD37	582	756
30778	ANKRD39	1250	1180
40596	ANKRD40	92.4	129
21268	ANKRD42	8.4	10.6
42646	ANKRD42	34.4	51.7
15222	ANKRD43	32.7	35.1
22265	ANKRD43	79.4	55.2
11225	ANKRD44	2.05	2.07
31780	ANKRD44	13.7	13.8
14334	ANKRD45	6.84	5.4
25495	ANKRD46	342	399
31257	ANKRD49	716	740
7499	ANKRD5	203	190
8703	ANKRD5	151	132
38974	ANKRD50	29	32.8
41914	ANKRD50	27	34.3
4386	ANKRD52	3.89	5.17
16771	ANKRD53	202	204
23333	ANKRD53	5.65	4.82
16741	ANKRD54	286	296
40802	ANKRD54	785	813
41237	ANKRD55	2.61	2.56
12094	ANKRD57	79.2	57.3
2918	ANKRD58	306	343
5759	ANKRD6	239	254
19428	ANKRD6	68.9	63.3
36950	ANKRD60	2.06	2.22
25860	ANKRD62	5.99	1.86
12084	ANKRD7	1.98	2.04
11840	ANKRD9	1010	942
7954	ANKS1A	1740	1850
10343	ANKS1B	2.04	2.13
37424	ANKS1B	2.3	2.39
30524	ANKS3	1260	1200
4041	ANKS4B	2.27	2.37
23833	ANKS6	288	378
28921	ANKS6	68.2	64.4
41289	ANKS6	4290	3910
22794	ANKZF1	173	210
19472	ANLN	1190	1450
2355	ANO1	8.76	14.5
15909	ANO1	619	468
19069	ANO1	1530	1110
31508	ANO10	64.7	52.7
4221	ANO2	5.28	19
39906	ANO3	2.27	2.37
13420	ANO4	8.41	5.21
32333	ANO4	5.31	2.01
18031	ANO5	66.8	47.4
26616	ANO6	9.59	12.7
31453	ANO6	1790	1900
14104	ANO7	7.01	5.59
7664	ANO8	230	206
7746	ANO9	122	115
1821	ANP32A	1550	1200
27898	ANP32A	1450	1070
41200	ANP32A	245	274
18375	ANP32B	1690	1080
9534	ANP32C	148	158
35290	ANP32D	250	251
23952	ANP32E	597	614
28056	ANP32E	1120	851
15064	ANPEP	1.89	1.9
11942	ANTXR1	476	357
20730	ANTXR1	92.4	109
44438	ANTXR1	115	142
12799	ANTXR2	305	295
30283	ANTXR2	2	2
31356	ANTXR2	5.78	7.48
29793	ANUBL1	74.1	85.5
3349	ANXA1	28600	22500
5959	ANXA10	417	294
3820	ANXA11	13000	12400
22418	ANXA11	41.8	20.7
45118	ANXA11	1610	1050
6494	ANXA13	2.1	2.24
27545	ANXA13	2.06	2.03
3519	ANXA2	437	247
35021	ANXA2	42000	19700
45179	ANXA2	84100	38300
16188	ANXA2P1	10600	4730
33059	ANXA2P3	799	357
10816	ANXA3	12300	12200
12297	ANXA4	5460	4690
14776	ANXA5	5440	6040
33986	ANXA6	280	197
34023	ANXA7	149	182
36316	ANXA7	1860	2670
40719	ANXA8L2	2.59	2.51
40763	ANXA8L2	135	51.2
10780	ANXA9	53.5	45.4
28446	AOAH	1.81	1.81
19136	AOC2	11	13.5
39959	AOC3	72.9	116
14990	AOF1	12.5	11.9
25199	AOF1	104	94.4
33156	AOF2	851	1070
8810	AOX1	8.79	13.8
29922	AP1B1	277	229
14763	AP1G1	305	290
19840	AP1G1	2250	2000
26763	AP1G1	114	122
14445	AP1G2	309	261
12784	AP1GBP1	70.8	85.5
18312	AP1GBP1	7.82	10.6
36023	AP1M1	913	916
34909	AP1M2	1400	954
27737	AP1S1	219	85.1
45001	AP1S1	792	275
30093	AP1S2	339	311
34820	AP1S2	322	276
14812	AP1S3	700	950
23059	AP1S3	363	254
35263	AP2A1	146	85.7
7169	AP2A2	283	296
12290	AP2A2	1350	1280
38446	AP2A2	1080	1140
14651	AP2B1	966	615
28554	AP2B1	1040	1350
28943	AP2M1	3570	3370
16090	AP2S1	2790	2440
15073	AP3B1	3310	3080
28042	AP3B2	1.91	2.3
27022	AP3D1	31400	25900
30194	AP3D1	1120	911
6295	AP3M1	383	355
40453	AP3M1	675	494
41537	AP3M1	82.6	75.2
5101	AP3M2	181	226
21893	AP3M2	471	501
42112	AP3S1	53000	54200
12651	AP3S2	1550	1590
24529	AP3S2	2.22	1.69
25861	AP3S2	32.3	36.4
42506	AP3S2	515	515
21413	AP4B1	367	398
23377	AP4E1	1290	1560
42353	AP4E1	4.25	11
34549	AP4M1	334	316
8266	AP4S1	99	98.3
36770	AP4S1	35	32.4
15931	APAF1	36	40.1
27507	APBA1	1.79	1.76
37518	APBA1	5.53	4.9
13828	APBA2	2.78	2.01
40109	APBA2	2.17	2.33
32	APBA3	95	108
9776	APBB1	52.1	50.1
28897	APBB1	79	86.4
3144	APBB1IP	2.55	2.37
3346	APBB1IP	2.23	2.36
40415	APBB1IP	2.31	2.4
3474	APBB2	105	106
41948	APBB2	1400	2230
30146	APBB3	217	261
2239	APC	17.4	20.5
3443	APC	17.1	22.4
4563	APC	18.6	21.7
10842	APC	22	22.4
13587	APC	20.8	27.6
24939	APC	18.7	30.4
28011	APC	19.1	34.3
29349	APC	15.7	25.7
34029	APC	2.09	2.15
40945	APC	14.4	25.5
42197	APC	20.8	23.3
20296	APC2	588	654
26884	APC2	36.6	46.2
40108	APC2	260	260
42418	APC2	107	104
9787	APCDD1	2.04	2.14
28730	APCDD1L	1.96	1.94
34020	APCS	6.76	2.24
33877	APEH	2410	2430
42997	APEH	6680	7290
15515	APEX1	5000	4470
19130	APEX1	1250	1030
20961	APEX2	1920	2130
34176	APH1A	251	233
34419	APH1A	97.2	88.7
10045	APH1B	168	197
18354	API5	195	298
21867	API5	608	599
32343	APIP	606	540
11251	APITD1	575	631
13311	APLF	19.6	21.1
17109	APLF	1.83	1.81
17262	APLF	3.45	1.92
20022	APLN	129	105
30892	APLN	62.9	58.5
38162	APLN	23.5	22
7857	APLNR	2.04	2.17
27356	APLP1	62.6	69.7
7252	APLP2	3900	2840
8275	APLP2	439	471
1710	APOA1	2.79	2.29
1946	APOA1	2.63	3.15
2258	APOA1	2.44	2.41
4274	APOA1	2.18	2.34
4417	APOA1	2.49	5.23
5230	APOA1	2.2	2.55
9104	APOA1	2.07	2.16
20615	APOA1	2.72	1.68
37343	APOA1	2.26	3.18
37431	APOA1	4.68	2.33
16427	APOA1BP	6290	5660
11198	APOA2	2.04	4.24
32339	APOA4	23.3	9.79
33730	APOA4	3.28	3.52
21285	APOA5	1.76	1.69
1889	APOB	2.27	2.36
2838	APOB	2.26	2.37
7138	APOB	2.34	2.52
15384	APOB	2.03	2.06
21264	APOB	1.9	1.85
32610	APOB	1.92	1.98
35033	APOB	2.28	2.35
37958	APOB	2.14	2.26
41232	APOB	2.62	2.53
41670	APOB	2.58	2.55
21726	APOB48R	1.75	1.69
38787	APOBEC1	2.35	3.05
36056	APOBEC2	2.31	2.39
7481	APOBEC3A	2.15	2.14
12	APOBEC3B	908	751
32702	APOBEC3C	171	138
17427	APOBEC3D	17.1	13.5
26530	APOBEC3F	100	88.8
33179	APOBEC3F	573	423
15510	APOBEC3G	1.81	1.79
23550	APOBEC3G	1.99	1.92
5723	APOBEC3H	36.7	32.4
13547	APOC1	13.3	14.4
36406	APOC1	27.7	23.8
12749	APOC2	4.89	2.16
35135	APOC3	2.13	2.2
18851	APOC4	3.9	3.88
886	APOD	2.37	2.38
3817	APOE	98.5	100
5203	APOE	91.6	98.3
14377	APOE	90.5	83.8
14968	APOE	94.4	84.7
16051	APOE	91.5	88.4
18664	APOE	87.1	83.1
26881	APOE	85.8	90.6
30575	APOE	87.3	86.8
33009	APOE	96.6	92.2
35662	APOE	89.7	93.8
4195	APOF	2.19	2.34
27598	APOF	1.8	1.79
8041	APOH	2.09	2.2
9112	APOL1	1070	1270
13760	APOL1	2.03	2.1
29378	APOL2	44	50.7
43591	APOL2	948	905
8398	APOL3	16.4	6.22
28816	APOL3	9.51	7.54
33170	APOL4	18.3	18.4
38500	APOL4	2.14	2.26
36458	APOL5	2.08	3.28
4173	APOL6	2.2	2.29
5881	APOL6	5.88	2.29
6413	APOL6	2.11	2.25
24748	APOL6	1.94	1.9
1387	APOLD1	168	219
3784	APOM	40.2	38
15932	APOM	227	218
22327	APOO	4030	5340
10309	APOOL	116	141
4603	APP	315	299
11755	APP	340	286
11882	APP	336	285
17097	APP	322	292
20175	APP	334	307
21066	APP	328	302
24182	APP	320	319
32619	APP	335	286
41960	APP	325	291
44595	APP	336	289
21660	APPBP2	87.2	80
35092	APPBP2	1300	1120
11011	APPL1	69.5	69.6
23328	APPL1	1980	2670
11726	APPL2	79.4	95.4
33456	APRT	34300	30200
16970	APTX	1420	1390
4449	AQP1	30.9	29.9
9791	AQP1	98.3	129
21077	AQP10	11.3	8.45
38867	AQP10	53.3	63.5
24780	AQP11	2.08	3.93
41913	AQP12A	2.65	6.64
435	AQP2	3.3	2.61
1977	AQP2	1640	1650
33255	AQP3	666	367
40097	AQP3	135	70.8
18020	AQP4	1.98	1.97
31842	AQP4	1.89	1.93
31889	AQP5	66	64.4
39254	AQP5	6.6	5.28
24294	AQP6	1.83	4.35
7877	AQP7	11.2	13.8
11249	AQP7P2	2.56	3.04
13471	AQP8	18.9	25.5
28970	AQP9	1.88	1.91
11727	AQR	162	173
20277	AQR	174	200
16730	AR	1.91	1.93
19216	AR	1.96	1.9
22885	AR	1.86	1.8
24458	AR	1.8	1.77
25597	AR	1.97	1.93
33503	AR	2.21	2.27
35129	AR	2.18	2.25
35654	AR	2.08	2.16
35940	AR	2.04	2.19
44235	AR	2.57	2.45
38149	ARAF	240	194
10998	ARAP1	539	423
37366	ARAP1	1060	874
33566	ARAP2	269	198
15186	ARAP3	768	659
26788	ARC	335	286
691	ARCN1	72.2	72.2
23054	ARCN1	1590	1310
25824	ARD1A	1450	1580
14086	ARD1B	709	759
37706	AREG	25700	28800
3280	ARF1	17500	21500
24823	ARF1	157	150
29466	ARF1	1820	2080
31333	ARF1	476	531
19891	ARF3	211	181
30837	ARF3	5250	2710
41771	ARF3	228	128
8735	ARF4	5050	3300
14834	ARF5	4450	3920
44432	ARF5	3520	2940
10835	ARF6	1380	1430
31465	ARF6	1050	813
14733	ARFGAP1	18.2	23.9
17776	ARFGAP1	2620	2610
8935	ARFGAP2	122	146
33693	ARFGAP3	1100	986
42135	ARFGEF1	826	797
11515	ARFGEF2	160	160
288	ARFIP1	87.8	61.4
13450	ARFIP1	3880	2730
37300	ARFIP2	1820	1360
8363	ARFRP1	342	345
44005	ARG1	2.33	2.38
12008	ARG2	270	284
42644	ARGLU1	1180	1470
4694	ARHGAP1	6510	5900
13534	ARHGAP1	23.6	25.8
41444	ARHGAP10	571	550
30851	ARHGAP11A	174	213
39485	ARHGAP11A	872	1080
39825	ARHGAP11A	47.3	60.1
39369	ARHGAP12	6800	7730
18946	ARHGAP15	1.91	1.92
20346	ARHGAP15	1.78	1.71
19509	ARHGAP17	1080	976
23287	ARHGAP17	1240	1030
39937	ARHGAP18	2290	1910
3855	ARHGAP19	22.6	30.4
33114	ARHGAP19	667	589
24539	ARHGAP20	1.78	1.74
30686	ARHGAP20	3.58	2.16
29742	ARHGAP21	162	135
5168	ARHGAP22	1300	1230
16966	ARHGAP23	1950	1860
9102	ARHGAP24	2.52	2.16
14248	ARHGAP24	14.7	12.8
15020	ARHGAP24	11.4	10.2
26680	ARHGAP24	4.03	1.89
9317	ARHGAP25	2.04	2.14
41700	ARHGAP25	2.3	2.4
15405	ARHGAP26	389	334
33086	ARHGAP26	6.98	5.72
15827	ARHGAP27	207	154
42358	ARHGAP27	50.1	44.8
10028	ARHGAP28	2.21	2.28
22838	ARHGAP28	2.62	1.72
13083	ARHGAP29	146	190
38855	ARHGAP29	1100	1130
1172	ARHGAP30	2.63	3.18
20048	ARHGAP30	1.88	3.05
26128	ARHGAP4	8100	7450
43630	ARHGAP5	172	190
36532	ARHGAP6	2.05	2.22
44477	ARHGAP6	2.72	2.48
1819	ARHGAP8	54.4	96.7
37748	ARHGAP9	4.1	2.49
10960	ARHGDIA	229	240
17573	ARHGDIA	184	174
27716	ARHGDIA	1690	1540
21134	ARHGDIB	141	104
25313	ARHGDIG	2.09	1.82
21909	ARHGEF1	165	129
42946	ARHGEF1	218	183
1593	ARHGEF10	12.7	13.1
9228	ARHGEF10	90	99.9
9485	ARHGEF10	4.63	6.39
31542	ARHGEF10	7450	8240
32893	ARHGEF10	116	122
37713	ARHGEF10	44.9	39.5
14809	ARHGEF10L	876	614
38179	ARHGEF10L	2250	1590
12928	ARHGEF11	5.46	11.5
38470	ARHGEF11	199	167
7856	ARHGEF12	501	443
10153	ARHGEF12	21.4	21.2
25124	ARHGEF15	5.24	1.7
34667	ARHGEF15	155	146
34713	ARHGEF16	3390	2390
1669	ARHGEF17	1050	961
30654	ARHGEF17	9.62	8.03
14782	ARHGEF18	2860	1690
44380	ARHGEF19	2680	2110
15360	ARHGEF2	264	264
38834	ARHGEF3	340	218
38333	ARHGEF4	2030	2040
45116	ARHGEF4	36.7	24.3
27525	ARHGEF5	160	159
32509	ARHGEF5	776	635
3552	ARHGEF6	2.48	2.48
32612	ARHGEF6	1.92	1.98
38635	ARHGEF6	3.72	4.14
36880	ARHGEF7	22.6	25.3
39528	ARHGEF7	773	845
19524	ARHGEF9	79.5	73.4
35635	ARHGEF9	36.9	40.2
22173	ARID1A	32	33.3
22815	ARID1A	247	244
35731	ARID1A	639	524
2285	ARID1B	887	872
33539	ARID1B	343	330
25219	ARID2	479	495
26275	ARID2	7.46	8.17
12865	ARID3A	293	339
6119	ARID3B	864	990
38988	ARID4A	30.8	40.6
45086	ARID4A	28.1	35.8
32070	ARID4B	349	361
36871	ARID4B	383	427
19995	ARID5A	353	338
699	ARID5B	2.55	2.34
17665	ARID5B	62.1	114
22895	ARID5B	17.7	33.5
23962	ARID5B	143	304
3193	ARIH1	196	219
3800	ARIH1	175	136
9817	ARIH1	503	320
31216	ARIH2	8250	9290
37108	ARIH2	2550	3340
38839	ARIH2	26.7	33
3874	ARL1	1810	1840
33958	ARL1	1190	1060
44405	ARL1	1520	1410
9097	ARL10	2.11	2.12
3261	ARL11	2.23	2.36
21957	ARL11	4.81	2.61
23544	ARL11	1.92	1.89
1712	ARL13B	628	732
33796	ARL13B	92.8	94
19725	ARL14	12.9	22.1
5336	ARL15	7.58	7.34
30123	ARL16	2060	1700
6388	ARL17	40.7	43.9
12672	ARL17	2.01	2.03
13390	ARL17	210	226
43035	ARL17	176	143
5872	ARL17P1	253	223
21076	ARL17P1	162	216
35773	ARL2	1280	1170
18830	ARL2BP	4530	4100
14376	ARL3	7750	7570
42573	ARL3	135	62.1
4415	ARL4A	199	247
16549	ARL4A	124	143
22153	ARL4C	169	123
17142	ARL4D	160	151
24080	ARL4D	125	125
2175	ARL5A	605	801
8118	ARL5A	926	1180
9663	ARL5B	83.4	75.8
16909	ARL5B	33.8	45.6
12340	ARL6	29.1	35
1162	ARL6IP1	9510	15700
40796	ARL6IP1	1410	2020
15042	ARL6IP4	6970	6560
16443	ARL6IP4	4120	4340
35253	ARL6IP4	22300	21000
35237	ARL6IP5	2380	2230
36632	ARL6IP5	840	785
10662	ARL6IP6	1750	1870
7948	ARL8A	51.8	51
17239	ARL8A	4930	4950
7122	ARL8B	2880	4160
20357	ARL8B	134	203
33470	ARMC1	1740	1930
3761	ARMC10	978	947
21147	ARMC10	3780	3480
5209	ARMC2	13.1	8.88
17891	ARMC2	7.62	3.16
10307	ARMC3	24.3	13.8
35281	ARMC4	500	610
40314	ARMC4	2.47	2.51
20881	ARMC5	737	662
7332	ARMC6	988	1020
22435	ARMC7	1130	954
5069	ARMC8	388	396
30386	ARMC8	551	508
41621	ARMC8	553	697
43816	ARMC8	291	276
13375	ARMC9	23.1	12.9
17930	ARMC9	182	193
23226	ARMC9	1290	1420
42941	ARMCX1	2.68	2.54
34050	ARMCX2	1.97	2.04
7890	ARMCX3	73.4	83.1
10177	ARMCX3	134	158
28375	ARMCX4	1.87	1.89
14307	ARMCX5	723	940
4057	ARMCX6	2930	2680
35431	ARMCX6	1370	1250
29158	ARMET	42800	45400
16140	ARMETL1	14.6	11.7
21219	ARNT	55.7	65.9
38478	ARNT	144	168
8845	ARNT2	130	126
11360	ARNTL	522	398
7436	ARNTL2	805	684
18643	ARNTL2	44.7	33
44040	ARNTL2	159	168
32653	ARP11	35.8	47.2
30875	ARPC1A	10100	7150
27435	ARPC1B	6840	5970
9073	ARPC2	18900	17800
37138	ARPC3	21800	19400
9182	ARPC4	234	291
27325	ARPC4	274	397
26542	ARPC5	5590	6820
3047	ARPC5L	3370	3250
10711	ARPM1	42.6	48.7
1439	ARPP-19	545	345
8689	ARPP-19	5030	5800
21620	ARPP-21	1.79	1.72
35170	ARPP-21	2.01	2.14
42792	ARR3	2.46	2.46
9874	ARRB1	99.7	93.8
24838	ARRB2	1520	1620
1876	ARRDC1	946	754
26890	ARRDC1	78.1	64
15453	ARRDC2	695	710
18941	ARRDC2	571	565
32810	ARRDC3	285	278
37787	ARRDC3	3.57	5.05
1639	ARRDC4	403	564
42260	ARRDC5	2.65	2.56
16739	ARS2	12200	12200
19188	ARS2	273	264
36038	ARS2	285	283
14225	ARSA	82.6	79.5
10078	ARSB	26	21
9841	ARSD	22	24.2
11640	ARSD	4.95	6.75
19539	ARSE	1.89	1.89
21190	ARSF	7.17	5.06
7807	ARSG	121	108
29907	ARSG	25.5	16.9
12169	ARSI	1.98	2.03
17119	ARSJ	58.2	39.4
19811	ARSK	26.5	22.6
30660	ART1	1.87	1.91
10208	ART3	2.06	2.12
18701	ART4	1.99	1.9
21119	ART5	139	158
35221	ARTN	584	539
1140	ARV1	53.3	38.9
18461	ARV1	1.88	2.08
38429	ARV1	401	341
24433	ARVCF	510	493
44402	ARVCF	236	192
1874	ARX	20.8	13.9
35216	AS3MT	2.17	2.24
36590	ASAH1	3.35	5.13
41485	ASAH1	724	669
26853	ASAH2	65	74.9
2325	ASAM	14.9	7.75
34304	ASAM	47.1	24.3
2715	ASAP1	56.7	59
25687	ASAP1	211	249
35462	ASAP1	40.1	39
25792	ASAP2	31.3	27.8
44560	ASAP2	277	164
2982	ASAP3	216	235
20638	ASB1	513	478
26089	ASB1	810	969
8729	ASB10	17.7	17.6
11821	ASB11	2.03	2.06
42183	ASB12	5.77	5.5
31359	ASB13	203	158
38733	ASB13	1290	905
22014	ASB14	1.93	1.9
18967	ASB16	378	426
24803	ASB16	53.5	52.8
17074	ASB17	1.93	1.96
14079	ASB2	7.86	3.01
10358	ASB3	529	553
621	ASB4	2.33	2.36
38394	ASB4	55.3	47.9
23171	ASB5	1.75	1.69
41652	ASB5	10.5	2.44
7130	ASB6	1560	1540
21341	ASB6	221	250
4092	ASB7	86.4	81.4
10239	ASB7	96.5	75.5
8802	ASB8	37	36.3
44098	ASB8	65.6	67.4
29314	ASB9	76	58.7
11012	ASCC1	671	599
11139	ASCC2	370	309
6405	ASCC3	335	389
11937	ASCC3	247	258
18161	ASCC3	3260	3680
2168	ASCL1	2.55	2.4
15239	ASCL2	15.3	26.6
17435	ASCL2	2.24	1.9
32793	ASCL3	1.95	2.04
28402	ASCL5	537	540
26610	ASF1A	1080	1220
42696	ASF1A	41.3	50.1
18700	ASF1B	1700	1310
35797	ASGR1	213	214
13754	ASGR2	14.8	13.7
1677	ASH1L	8.37	12.5
31057	ASH1L	176	210
22151	ASH2L	2040	1710
17462	ASIP	1.78	2.99
2302	ASL	1460	1590
42082	ASMT	9.67	15.8
38022	ASMTL	3260	3530
41615	ASMTL	745	786
28275	ASNA1	1500	1580
6955	ASNS	23700	23400
10656	ASNS	116	118
18781	ASNSD1	3950	3820
133	ASPA	2.51	2.4
37696	ASPA	2.16	2.27
34014	ASPG	7.5	15.6
15646	ASPH	1440	2160
22961	ASPH	447	530
23058	ASPH	1780	2310
36236	ASPHD1	1550	1340
13214	ASPHD2	165	115
42229	ASPHD2	119	133
3846	ASPM	3000	3490
35495	ASPM	362	423
24685	ASPN	1.79	1.72
2251	ASPRV1	294	576
6988	ASPSCR1	236	184
2568	ASRGL1	2010	1800
3291	ASRGL1	2640	2360
13921	ASRGL1	1770	1760
42089	ASRGL1	1210	1200
20878	ASS1	401	327
21275	ASTE1	81.4	72.8
44104	ASTL	73.8	66.9
19977	ASTN1	1.99	2.86
28934	ASTN1	1.87	2.46
8480	ASTN2	1010	955
19834	ASTN2	515	566
15604	ASXL1	482	524
26978	ASXL1	781	859
8745	ASXL2	409	474
37292	ASXL2	1140	1300
15088	ASXL3	1.82	1.81
17359	ASXL3	1.87	1.85
31180	ASXL3	1.92	5.72
24672	ASZ1	1.87	3.36
17927	ATAD1	4420	4480
41294	ATAD1	560	572
8503	ATAD2	1750	2350
9857	ATAD2	1690	2410
10362	ATAD2	1740	2420
12081	ATAD2	1730	2370
29244	ATAD2	111	142
29283	ATAD2	1770	2490
31124	ATAD2	1730	2440
35827	ATAD2	1790	2250
43089	ATAD2	1610	2210
44930	ATAD2	1710	2280
45167	ATAD2	1700	2240
16623	ATAD2B	167	177
3568	ATAD3A	3250	3110
22009	ATAD3B	454	547
39555	ATAD3B	418	585
44673	ATAD3B	2.44	2.8
40910	ATAD3C	4730	5110
12713	ATAD4	81.7	16.8
3618	ATAD5	71.4	87.5
36244	ATAD5	93.7	88.5
31753	ATCAY	1.9	1.92
32487	ATCAY	2.13	2.18
39253	ATCAY	129	168
40601	ATE1	172	214
24920	ATF1	319	348
3776	ATF2	768	729
4676	ATF2	80.1	68.1
22257	ATF2	13.8	17.6
25055	ATF3	91.3	108
41475	ATF3	3050	3820
11377	ATF4	4900	4230
32690	ATF4	66400	60200
37815	ATF4C	901	821
5659	ATF5	196	167
12319	ATF6	2160	2340
13947	ATF6B	76.4	74.4
26525	ATF6B	84.5	81.2
14298	ATF7	136	159
39264	ATF7	2.29	2.28
1252	ATF7IP	23.2	16.6
4646	ATF7IP	2.31	2.4
10480	ATF7IP	412	372
16622	ATF7IP2	7.01	7.51
26035	ATF7IP2	460	383
18178	ATG10	66.7	66.9
24402	ATG10	104	114
18496	ATG12	5660	8290
19968	ATG12	9710	13200
10760	ATG16L1	8.79	3.82
17176	ATG16L1	1250	1150
29610	ATG16L2	691	739
10882	ATG2A	142	145
19202	ATG2B	75.2	87.3
26715	ATG2B	1.88	1.84
2657	ATG3	12.5	16.9
16078	ATG3	1830	1760
43526	ATG4A	439	460
25590	ATG4B	1620	2050
40052	ATG4B	465	594
15629	ATG4C	393	356
19545	ATG4C	143	90.3
1634	ATG4D	320	352
184	ATG5	1720	1900
25407	ATG5	282	238
10761	ATG7	292	229
40089	ATG7	118	90.9
10933	ATG9A	914	823
17879	ATG9B	1.8	1.76
31271	ATG9B	1.95	2.34
32384	ATHL1	315	369
14975	ATIC	4280	4090
41480	ATL1	87.2	82.5
2162	ATL2	3190	3090
42486	ATL2	16.9	15.5
8377	ATL3	740	823
2584	ATM	8.25	2.38
10620	ATM	6.82	7.33
15236	ATM	5.49	6.77
16437	ATM	9.07	6.67
18157	ATM	7.66	7.22
31119	ATM	4.74	7
32193	ATM	1.91	1.99
35546	ATM	4.69	5.57
36567	ATM	5.46	2.41
37113	ATM	7.93	5.71
37908	ATM	7.79	7.85
44858	ATM	8.01	7.41
10308	ATMIN	126	103
28427	ATMIN	358	360
38475	ATMIN	1500	1430
42519	ATN1	3480	2860
43971	ATN1	546	448
9028	ATOH1	2.03	2.16
3506	ATOH7	16.7	18.3
13546	ATOH7	3.65	1.89
25752	ATOH8	9.06	9.1
29332	ATOX1	1910	1540
5890	ATP10A	2.12	2.28
24213	ATP10A	1.85	2.41
36921	ATP10A	2.21	2.3
12738	ATP10B	2.05	2.58
5649	ATP10D	14	14
16597	ATP10D	72	58.7
22125	ATP11A	870	765
27178	ATP11A	12.9	12.2
27420	ATP11A	17.6	20.5
14	ATP11B	278	277
237	ATP11B	170	163
10076	ATP11B	12.6	7.04
10659	ATP11B	192	224
29304	ATP11B	1.85	1.88
8819	ATP11C	235	162
41977	ATP11C	86.3	89.4
18816	ATP12A	9.61	1.9
15566	ATP13A1	536	468
6594	ATP13A2	180	145
28621	ATP13A2	236	168
8117	ATP13A3	11300	12400
30947	ATP13A3	91.3	102
14492	ATP13A4	1.83	1.83
15495	ATP13A4	1.85	1.85
32358	ATP13A4	1.91	1.97
2580	ATP13A5	2.26	2.37
32941	ATP1A1	11000	8020
27210	ATP1A2	2.02	4.08
923	ATP1A3	1440	1110
2524	ATP1A4	2.47	2.46
20265	ATP1A4	667	537
24784	ATP1A4	604	608
31055	ATP1B1	7920	6920
42911	ATP1B1	786	794
20008	ATP1B2	6.1	2.73
3201	ATP1B3	25600	29800
12227	ATP1B4	2.07	2.15
37944	ATP1B4	2.24	3.15
29291	ATP2A1	10.7	10.3
9171	ATP2A2	292	389
28077	ATP2A2	540	477
30863	ATP2A2	239	294
10932	ATP2A3	6.53	6.39
33111	ATP2A3	74.1	49.8
37604	ATP2B1	103	98.6
44306	ATP2B2	2.72	4.02
28778	ATP2B3	2.97	1.8
39756	ATP2B3	17.9	19
12087	ATP2B4	1000	816
12398	ATP2B4	27.6	28.1
20452	ATP2C1	1210	1220
28475	ATP2C1	3900	3570
31637	ATP2C1	703	660
10281	ATP2C2	275	156
13797	ATP4A	10.5	11.4
38476	ATP4B	2.13	2.28
37865	ATP5A1	31900	29000
16368	ATP5B	13800	15200
18266	ATP5C1	4200	4170
12453	ATP5D	6380	4810
30404	ATP5D	4400	3480
21216	ATP5E	56700	59600
22599	ATP5E	1940	1730
10249	ATP5F1	11800	10900
3352	ATP5G1	17400	20600
9902	ATP5G2	34600	29800
17571	ATP5G3	67.1	43
[truncated: 30,652 more rows]
